# Supplementary material for: Independent and Combined Associations of Physical Activity in Different Domains and Inflammatory Diet with Type 2 Diabetes: A Population-Based Cohort Study
Source: Nutrients. 2024 Dec 27;17(1):47. doi: 10.3390/nu17010047 (PMC11723060; doi:10.3390/nu17010047)
Supplement: Supplementary file 1 [file nutrients-17-00047-s001.zip]

Archive with 1 entries (1 files):
- nutrients-3372972-supplementary.pdf
